# Supplementary material for: Subcritical Water as a Pre-Treatment of Mixed Microbial Biomass for the Extraction of Polyhydroxyalkanoates
Source: Bioengineering (Basel). 2022 Jul 8;9(7):302. doi: 10.3390/bioengineering9070302 (PMC9311994; doi:10.3390/bioengineering9070302)
Supplement: Supplementary file 1 [file bioengineering-09-00302-s001.zip]

Archive with 1 entries (1 files):
- bioengineering-1774529-supplementary.pdf
